# Supplementary material for: Effects of two substrates at different phosphorus levels on morphology and physiology of Dianthus barbatus Linn
Source: PLoS One. 2024 Jun 14;19(6):e0297215. doi: 10.1371/journal.pone.0297215 (PMC11178218; doi:10.1371/journal.pone.0297215)
Supplement: S1 Table — (XLSX) [file pone.0297215.s001.xlsx]

## Sheet: Above-ground index
	Plant height(cm)	Flower quantity	specific leaf area（mg/mm³）	Leaf of area(cm²）	Leaf tissue density（mg/mm³）	Specific Leaf Weight（g/cm²）	Leaf Dry Matter Content（g/g）	leaf relative water conten(%)
loess P 0.96g	80.31	3	259.564	2.247	0.0276	0.0038526	0.170162	87.13
loess P 0.96g	65.52	12	273.556	1.869	0.032	0.0036556	0.166014	91.15
loess P 0.96g	94.55	24	267.781	2.167	0.0319	0.0037344	0.18836	90.47
loess P 0.96g	87.3	15	263.715	1.936	0.0375	0.003792	0.150073	78.61
loess P 0.96g	85.56	15	244.624	2.333	0.0319	0.0040879	0.169179	83.84
loess P 0.96g	106.25	7	234.098	1.982	0.0324	0.0042717	0.181666	79.16
loess P 1.92g	60.39	29	283.734	3.362	0.0319	0.0035244	0.143888	83.21
loess P 1.92g	98.45	22	282.493	1.949	0.025	0.0035399	0.167048	92.9
loess P 1.92g	71.2	9	325.197	1.919	0.0305	0.0030751	0.172908	90.59
loess P 1.92g	67.61	8	312.642	1.595	0.0235	0.0031985	0.15	84.22
loess P 1.92g	74.62	1	310.992	2.58	0.0259	0.0032155	0.130575	77.18
loess P 1.92g	90.21	20	292.539	2.786	0.0405	0.0034183	0.159087	85.6
loess P 2.88g	73.24	12	298.601	1.473	0.0268	0.003349	0.161543	87.98
loess P 2.88g	68.33	14	287.066	1.957	0.0305	0.0034835	0.172356	92.85
loess P 2.88g	66.72	11	254.093	1.875	0.0271	0.0039356	0.157926	88.96
loess P 2.88g	69.93	5	240.289	1.101	0.0328	0.0041617	0.156102	83.81
loess P 2.88g	86.48	10	294.63	2.29	0.03	0.0033941	0.154364	84.2
loess P 2.88g	98.72	4	255.712	2.128	0.0296	0.0039107	0.16496	82.87
loess P 3.84g	69.8	12	255.486	2.052	0.0288	0.0039141	0.181155	61.32
loess P 3.84g	71.1	13	265.345	2.097	0.0301	0.0037687	0.15322	90.99
loess P 3.84g	60.53	2	330.203	2.62	0.0309	0.0030284	0.149003	86.75
loess P 3.84g	67.62	10	284.408	1.827	0.0309	0.0035161	0.139951	82.55
loess P 3.84g	69.92	6	339.391	1.773	0.0387	0.0029465	0.149977	90.68
loess P 3.84g	66.36	5	270.934	2.689	0.0277	0.0036909	0.097873	50.83
loess P CK	69.7	19	236.566	1.704	0.0248	0.0042271	0.192179	96.26
loess P CK	74.92	10	258.166	1.897	0.0307	0.0038735	0.163479	92.65
loess P CK	68.56	9	290.896	1.905	0.0346	0.0034377	0.164656	84.67
loess P CK	76.4	2	281.516	1.527	0.0309	0.0035522	0.167977	88.05
loess P CK	68.81	4	320.359	1.772	0.0297	0.0031215	0.156114	91.27
loess P CK	70.42	14	291.261	1.922	0.0289	0.0034333	0.153018	87.64
vegetable soil P 0.96g	79.6	12	319.976	2.162	0.0356125	0.0031252	0.196357	0.9374
vegetable soil P 0.96g	98.7	21	271.904	2.131	0.029035	0.0036778	0.160724	0.9482
vegetable soil P 0.96g	83.9	4	327.358	2.514	0.0312569	0.0030548	0.168883	0.9467
vegetable soil P 0.96g	73.32	31	349.182	2.202	0.0242228	0.0028638	0.166294	0.8998
vegetable soil P 0.96g	104.3	24	396.94	2.365	0.025904	0.0025193	0.177931	0.895
vegetable soil P 0.96g	80.12	24	314.041	3.072	0.0266592	0.0031843	0.149834	0.902
vegetable soil P 1.92g	65.9	27	347.202	1.599	0.0459862	0.0028802	0.161593	0.8803
vegetable soil P 1.92g	80	21	259.092	2.188	0.0346693	0.0038596	0.192105	0.8975
vegetable soil P 1.92g	84.35	15	259.17	2.001	0.0310149	0.0038585	0.153893	0.7541
vegetable soil P 1.92g	72.89	10	313.74	2.151	0.0296806	0.0031874	0.16822	0.8528
vegetable soil P 1.92g	75.1	12	339.678	2.17	0.0263176	0.002944	0.14504	0.9209
vegetable soil P 1.92g	73.11	22	302.563	2.326	0.0343883	0.0033051	0.153354	0.8195
vegetable soil P 2.88g	66.8	15	273.698	1.568	0.0228354	0.0036537	0.154093	0.8056
vegetable soil P 2.88g	71.7	16	282.492	1.472	0.0250861	0.0035399	0.147504	0.8341
vegetable soil P 2.88g	70.02	28	302.166	1.331	0.023733	0.0033094	0.138929	0.8187
vegetable soil P 2.88g	66.54	14	361.053	2.12	0.025698	0.0027697	0.133809	0.9195
vegetable soil P 2.88g	76.34	16	281.462	2.144	0.0343827	0.0035529	0.138965	0.6884
vegetable soil P 2.88g	88.43	23	261.812	2.468	0.0279478	0.0038195	0.147117	0.8837
vegetable soil P 3.84g	106.3	39	317.251	2.871	0.0308355	0.0031521	0.147715	0.9472
vegetable soil P 3.84g	89.28	23	294.426	2.908	0.0264657	0.0033964	0.147222	0.9276
vegetable soil P 3.84g	80.46	13	307.33	3	0.0243025	0.0032538	0.143335	0.9142
vegetable soil P 3.84g	78.6	28	323.629	2.262	0.0251671	0.00309	0.149326	0.8884
vegetable soil P 3.84g	77.6	25	309.175	3.154	0.0303227	0.0032344	0.161364	0.8864
vegetable soil P 3.84g	93.05	27	296.768	2.91	0.0303267	0.0033696	0.150879	0.8831
vegetable soil P CK	75.2	22	225.514	1.745	0.0243201	0.0044343	0.170273	0.9309
vegetable soil P CK	76.71	15	267.195	1.694	0.029876	0.0037426	0.162771	0.9171
vegetable soil P CK	77.22	14	273.859	2.606	0.0254174	0.0036515	0.140016	0.9249
vegetable soil P CK	69.63	15	355.797	2.445	0.0227886	0.0028106	0.121493	0.7866
vegetable soil P CK	77.71	17	270.11	1.686	0.0289737	0.0037022	0.171323	0.872
vegetable soil P CK	78.72	29	278.973	1.95	0.0262286	0.0035846	0.181713	0.749

## Sheet: Subsurface index
	Total root length（cm）	Root volume	Fine root surface area（cm²）	Specific root length(m/g)	Root tissue density	Specific surface area(cm²/g)	Root-shoot ratio
loess P 0.96g	559	3.9	57.6	5.881	0.315769	14.769	0.439
loess P 0.96g	447.1	2.2	37.733	6.675	0.536227	17.151	0.301
loess P 0.96g	651.8	2.15	49.375	15.638	0.229132	22.965	0.231
loess P 0.96g	1016	6.45	78.237	14.313	0.390831	12.13	0.353
loess P 0.96g	637.1	3.25	56.13	7.704	0.369833	17.271	0.503
loess P 0.96g	465.8	3	37.393	5.031	0.740313	12.464	0.232
loess P 1.92g	1396.2	6.1	170.895	8.143	0.303213	28.016	0.424
loess P 1.92g	518.8	4	54.825	6.612	0.28655	13.706	0.316
loess P 1.92g	301.3	2.85	36.042	9.862	0.230035	12.646	0.308
loess P 1.92g	945.4	5.05	85.466	11.016	0.309129	16.924	0.307
loess P 1.92g	660.8	4.1	61.482	10.181	0.335049	14.996	0.218
loess P 1.92g	772.7	3	66.319	8.35	0.422033	22.106	0.186
loess P 2.88g	577.1	2.92	46.7	10.676	0.294212	15.993	0.272
loess P 2.88g	739.3	4.96	46.452	7.97	0.350948	9.365	0.298
loess P 2.88g	478.4	2.83	105.554	8.156	0.399576	37.298	0.345
loess P 2.88g	997.6	5.75	133.858	8.338	0.333896	23.28	0.319
loess P 2.88g	952.2	5.1	69.871	6.483	0.338824	13.7	0.388
loess P 2.88g	358.56	2.56	25.36	16.014	0.335898	9.906	0.211
loess P 3.84g	289.9	1.8	43.093	6.873	0.410222	58.081	0.229
loess P 3.84g	412.1	2.5	35.763	8.267	0.30224	15.549	0.166
loess P 3.84g	665.9	3.05	134.642	13.768	0.204295	40.192	0.262
loess P 3.84g	307.4	2	28.275	9.729	0.34335	14.138	0.359
loess P 3.84g	572.9	2.75	58.646	9.978	0.467055	21.326	0.172
loess P 3.84g	265.7	1.15	16.519	15.385	0.355304	14.364	0.486
loess P CK	829.1	3.25	67.039	11.957	0.307415	9.487	0.25
loess P CK	590.7	4.9	46.488	5.414	0.355204	25.27	0.312
loess P CK	548.4	2.2	48.521	11.7	0.376546	7.711	0.673
loess P CK	608.7	4.95	125.086	9.197	0.250323	8.972	0.414
loess P CK	574.2	5.05	38.94	5.097	0.34602	11.848	0.361
loess P CK	461.9	2.98	26.735	13.04	0.30651	15.822	0.323
vegetable soil P 0.96g	534.1	2.67	80.996	6.336	0.378015	12.222	0.173
vegetable soil P 0.96g	921.09	4.98	108.062	10.408	0.274639	16.264	0.239
vegetable soil P 0.96g	652.1	4.95	46.016	7.042	0.290121	21.831	0.255
vegetable soil P 0.96g	574.6	7.45	36.713	4.628	0.265571	15.868	0.21
vegetable soil P 0.96g	1305.8	6.45	128.47	7.976	0.32907	19.918	0.289
vegetable soil P 0.96g	579.4	3.95	67.944	12.804	0.225671	17.201	0.159
vegetable soil P 1.92g	269.8	5.6	38.954	9.069	0.242268	11.546	0.228
vegetable soil P 1.92g	858.2	1.9	24.275	6.42	0.400947	12.776	0.186
vegetable soil P 1.92g	337.2	6.95	87.146	7.85	0.258331	12.539	0.108
vegetable soil P 1.92g	323.1	2.15	17.7	16.711	0.309767	8.233	0.19
vegetable soil P 1.92g	732.3	3.65	46.05	14.336	0.252082	12.617	0.208
vegetable soil P 1.92g	239.2	3	28.853	5.426	0.309133	9.618	0.21
vegetable soil P 2.88g	588.2	4.15	90.605	9.093	0.250602	21.833	0.182
vegetable soil P 2.88g	572.32	2.85	102.289	20.972	0.235333	35.891	0.172
vegetable soil P 2.88g	449.9	6.05	38.941	11.622	0.110463	24.437	0.09
vegetable soil P 2.88g	578.3	3.35	43.76	20.101	0.199313	15.09	0.134
vegetable soil P 2.88g	469.7	4.7	71.064	5.514	0.234255	15.12	0.235
vegetable soil P 2.88g	882.2	3.85	115.675	15.273	0.31987	30.046	0.181
vegetable soil P 3.84g	512.5	3	56.716	15.926	0.247373	22.241	0.131
vegetable soil P 3.84g	845.9	2.55	122.371	16.971	0.296433	17.864	0.12
vegetable soil P 3.84g	830.6	6	76.751	8.199	0.304621	12.792	0.3
vegetable soil P 3.84g	1141.8	5.15	57.152	6.952	0.347219	11.097	0.125
vegetable soil P 3.84g	565.4	3.2	46.963	10.1	0.3921	14.676	0.261
vegetable soil P 3.84g	535.6	4	107.601	12.43	0.284467	26.9	0.162
vegetable soil P CK	677.6	4.5	49.397	5.875		10.977	0.202
vegetable soil P CK	422.7	3.45	37.765	7.963	0.328	10.946	0.165
vegetable soil P CK	553.7	1.8	67.94	16.885	0.22486	12.699	0.144
vegetable soil P CK	758	3	48.046	6.185	0.3009	26.692	0.292
vegetable soil P CK	664.3	3.1	102.932	9.837	0.266452	33.204	0.233
vegetable soil P CK	525.1	2.9	46.883	14.106	0.347172	16.167	0.181

## Sheet: phosphatase
Determination of phosphatase content in Dianthus barbata
		Blank tube	0.123	Standard tube	0.321				Blank tube	0.117	Standard tube	0.324
loess(Non-rhizosphere soil)		measure	Measuring tube. - Blank tube	Standard tube. - Blank tube	S-AKP/APL		loess(Rhizosphere soil)		measure	Measuring tube. - Blank tube	Standard tube. - Blank tube	S-AKP/APL
loess P CK	57	0.243	0.12	0.198	4393.94		loess P CK	57	0.339	0.222	0.207	7775.36
	58	0.255	0.132	0.198	4833.33			58	0.353	0.23	0.207	8055.56
	60	0.253	0.13	0.198	4760.1			60	0.346	0.223	0.207	7810.39
loess P 0.96g	34	0.183	0.06	0.198	2196.97		loess P 0.96g	34	0.955	0.832	0.207	29140.1
	43	0.228	0.105	0.198	3844.7			43	0.344	0.221	0.207	7740.34
	59	0.293	0.17	0.198	6224.75			59	0.642	0.519	0.207	18177.5
loess P 1.92g	54	0.18	0.057	0.198	2087.12		loess P 1.92g	54	0.981	0.858	0.207	30050.7
	55	0.157	0.034	0.198	1244.95			55	0.401	0.278	0.207	9736.71
	67	0.327	0.204	0.198	7469.7			67	0.337	0.214	0.207	7495.17
loess P 2.88g	52	0.281	0.158	0.198	5785.35		loess P 2.88g	52	0.473	0.35	0.207	12258.5
	56	0.265	0.142	0.198	5199.49			56	0.372	0.249	0.207	8721.01
	63	0.238	0.115	0.198	4210.86			63	0.242	0.119	0.207	4167.87
loess P 3.84g	26	0.521	0.398	0.198	14573.2		loess P 3.84g	26	0.404	0.281	0.207	9841.79
	29	0.228	0.105	0.198	3844.7			29	0.419	0.296	0.207	10367.1
	50	0.213	0.09	0.198	3295.45			50	0.462	0.339	0.207	11873.2
vegetable soil(Non-rhizosphere soil)		measure	Measuring tube. - Blank tube	Standard tube. - Blank tube	S-AKP/APL		vegetable soil(Rhizosphere soil)		measure	Measuring tube. - Blank tube	Standard tube. - Blank tube	S-AKP/APL
vegetable soil P CK	42	0.764	0.641	0.198	23471		vegetable soil P CK	42	1.188	1.065	0.207	37300.7
	53	0.757	0.634	0.198	23214.6			53	1.262	1.139	0.207	39892.5
	61	0.984	0.861	0.198	31526.5			61	1.082	0.959	0.207	33588.2
vegetable soil P 0.96g	64	0.794	0.671	0.198	24569.4		vegetable soil P 0.96g	64	0.998	0.875	0.207	30646.1
	72	0.856	0.733	0.198	26839.6			72	1.074	0.951	0.207	33308
	83	0.865	0.742	0.198	27169.2			83	1.04	0.917	0.207	32117.1
vegetable soil P 1.92g	23	0.831	0.708	0.198	25924.2		vegetable soil P 1.92g	23	1.254	1.131	0.207	39612.3
	70	0.785	0.662	0.198	24239.9			70	1.259	1.136	0.207	39787.4
	80	0.448	1.182	0.198	43280.3			80	0.964	0.841	0.207	29455.3
vegetable soil P 2.88g	31	1.213	1.09	0.198	39911.6		vegetable soil P 2.88g	31	0.844	0.721	0.207	25252.4
	69	1.238	1.115	0.198	40827			69	0.545	0.422	0.207	14780.2
	88	1.178	1.055	0.198	38630.1			88	0.881	0.758	0.207	26548.3
vegetable soil P 3.84g	38	0.873	0.75	0.198	27462.1		vegetable soil P 3.84g	38	1.204	1.081	0.207	37861.1
	39	1.084	0.961	0.198	35188.1			39	1.065	0.942	0.207	32992.8
	40	0.695	0.572	0.198	20944.4			40	0.644	0.521	0.207	18247.6

## Sheet: chlorophyll
	Chlorophyll a content	Chlorophyll b content	Total chlorophyll content	Chlorophyll a/b
vegetable soil P 0.96g	6.05701	4.2906	5.80429	1.65806
vegetable soil P 0.96g	5.31564	3.20593	4.26941	1.53481
vegetable soil P 0.96g	6.43333	4.19162	5.49707	1.5833
vegetable soil P 1.92g	6.81776	4.81123	6.40009	1.55036
vegetable soil P 1.92g	6.32187	4.07769	5.33508	1.58147
vegetable soil P 1.92g	4.99998	3.46087	4.66617	1.57262
vegetable soil P 2.88g	9.56498	6.22976	8.25542	1.49642
vegetable soil P 2.88g	5.64459	3.7359	4.84911	1.55167
vegetable soil P 2.88g	9.18682	6.13918	8.05318	1.47209
vegetable soil P 3.84g	8.1404	8.87024	6.73245	1.51268
vegetable soil P 3.84g	10.4118	6.883	8.98101	1.49079
vegetable soil P 3.84g	7.77185	5.21326	6.84195	1.48596
vegetable soil P CK	5.94137	3.2064	8.08653	1.5424
vegetable soil P CK	5.12773	3.91286	5.2011	1.55032
vegetable soil P CK	5.57616	3.64858	4.82044	1.52831
loess P 0.96g	6.13605	4.19068	5.61815	0.955299
loess P 0.96g	7.06065	5.19458	6.87415	1.22718
loess P 0.96g	8.56477	5.99676	8.00003	1.61879
loess P 1.92g	7.59689	5.11334	6.65581	1.25793
loess P 1.92g	9.4196	6.51366	8.4828	1.37094
loess P 1.92g	6.54429	4.51567	5.89416	1.08288
loess P 2.88g	2.04822	1.58662	2.16288	0.699971
loess P 2.88g	3.08787	2.266	3.08233	0.444273
loess P 2.88g	2.67186	2.04234	2.81084	0.544022
loess P 3.84g	5.36544	3.6215	4.74766	1.21853
loess P 3.84g	6.03027	3.87224	5.09193	1.00808
loess P 3.84g	5.89032	3.99131	5.18533	1.02046
loess P CK	3.97796	2.84546	3.81564	1.34788
loess P CK	6.1617	4.11364	5.4523	1.09382
loess P CK	4.91083	3.56126	4.79177	0.840377

## Sheet: Electric conductivity 
Leaf relative conductivity（%）
vegetable soil P 0.96g	63.8776
vegetable soil P 0.96g	57.0758
vegetable soil P 0.96g	62.7782
vegetable soil P 0.96g	51.1538
vegetable soil P 0.96g	56.8571
vegetable soil P 0.96g	61.9895
vegetable soil P 1.92g	60.5102
vegetable soil P 1.92g	70.9508
vegetable soil P 1.92g	58.9147
vegetable soil P 1.92g	57.1429
vegetable soil P 1.92g	65.1351
vegetable soil P 1.92g	71.165
vegetable soil P 2.88g	54.7543
vegetable soil P 2.88g	63.6598
vegetable soil P 2.88g	58.1041
vegetable soil P 2.88g	67.6652
vegetable soil P 2.88g	57.9333
vegetable soil P 2.88g	61.7625
vegetable soil P 3.84g	74.5703
vegetable soil P 3.84g	73.3203
vegetable soil P 3.84g	59.2737
vegetable soil P 3.84g	64.0201
vegetable soil P 3.84g	66.1558
vegetable soil P 3.84g	68.8073
vegetable soil P CK	67.0414
vegetable soil P CK	56.7925
vegetable soil P CK	64.5833
vegetable soil P CK	52.678
vegetable soil P CK	67.276
vegetable soil P CK	66.4798
loess P 0.96g	59.3651
loess P 0.96g	63.1024
loess P 0.96g	76.6929
loess P 0.96g	65.6235
loess P 0.96g	63.7584
loess P 0.96g	64.5238
loess P 1.92g	57.0815
loess P 1.92g	50.8499
loess P 1.92g	54.5583
loess P 1.92g	59.4914
loess P 1.92g	63.964
loess P 1.92g	60.7143
loess P 2.88g	58.6076
loess P 2.88g	51.9355
loess P 2.88g	61.8632
loess P 2.88g	66.1342
loess P 2.88g	63.0699
loess P 2.88g	64.3269
loess P 3.84g	71.9482
loess P 3.84g	58.6885
loess P 3.84g	59.0323
loess P 3.84g	64.0967
loess P 3.84g	63.3957
loess P 3.84g	61.4618
loess P CK	60.1533
loess P CK	70.4508
loess P CK	69.5857
loess P CK	59.5745
loess P CK	63.188
loess P CK	61.8976
